# Supplementary material for: The Specific Molecular Changes Induced by Diabetic Conditions in Valvular Endothelial Cells and upon Their Interactions with Monocytes Contribute to Endothelial Dysfunction
Source: Int J Mol Sci. 2024 Mar 6;25(5):3048. doi: 10.3390/ijms25053048 (PMC10932031; doi:10.3390/ijms25053048)
Supplement: Supplementary file 1 [file ijms-25-03048-s001.zip]

Archive with 1 entries (1 files):
- ijms-2875720-supplementary.pdf
